# Supplementary material for: Hydrophobic Tagging-Mediated Degradation of Transcription Coactivator SRC-1
Source: Int J Mol Sci. 2021 Jun 15;22(12):6407. doi: 10.3390/ijms22126407 (PMC8232704; doi:10.3390/ijms22126407)
Supplement: Supplementary file 1 [file ijms-22-06407-s001.zip]

Archive with 1 entries (1 files):
- ijms-1250613-supplementary.pdf
